# Supplementary material for: In Vitro and In Silico Kinetic Studies of Patented 1,7-diEthyl and 1,7-diMethyl Aminoalkanol Derivatives as New Inhibitors of Acetylcholinesterase
Source: Int J Mol Sci. 2021 Dec 27;23(1):270. doi: 10.3390/ijms23010270 (PMC8745342; doi:10.3390/ijms23010270)
Supplement: Supplementary file 1 [file ijms-23-00270-s001.zip]

Archive with 1 entries (1 files):
- ijms-1501862-supplementary.pdf
